# Supplementary material for: Serological and molecular detection as well as typing of Leptospira spp. in foxes, raccoons, and other wild carnivores in North-Eastern Germany, 2021–2022
Source: Heliyon. 2023 Dec 3;10(1):e23268. doi: 10.1016/j.heliyon.2023.e23268 (PMC10756992; doi:10.1016/j.heliyon.2023.e23268)
Supplement: Multimedia component 1 [file mmc1.xlsx]

## Sheet: Table
Sample	Raccoon	Fox	Badger	Raccoon dog	Marten	Kidney	Urine	Blood	MAT	Realtime PCR	MLST scheme1	Date of sampling	Weight	Sex	Place of sampling	ZIP code
1	x							x	neg			2021-10-04	6.1	♂	Liebenberg	16775
2	x							x	neg			2021-10-04	5.9	♂	Liebenberg	16775
3	x							x	neg			2021-10-04	4.1	♀	Liebenberg	16775
4	x							x	neg			2021-10-04	4	♀	Liebenberg	16775
5		x					x	x	neg	neg		2021-10-04	5.7	♂	Liebenberg	16775
6			x					x	Javanica, Semaranga			2021-10-04	11.6	♀	Liebenberg	16775
7	x					x		x	neg	neg		2021-10-07	3.75	♀	Eberswalde	16225
8	x					x		x	neg	neg		2021-10-07	3.75	♀	Eberswalde	16225
9		x					x	x	neg	neg		2021-10-15	6.7	♂	Schorfheide	16244
10		x					x	x	neg	neg		2021-10-18	5.3	♂	Wriezen	16269
11	x					x		x	Bataviae	neg		2021-10-18	1.35	♀	Espekamp	32339
12	x					x		x	neg	neg		2021-10-21	3.65	♀	Finow	16227
13	x					x		x	neg	neg		2021-10-21	5.15	♂	Finow	16227
14	x					x		x	neg	neg		2021-10-25	6.65	♀	Trampe	16230
15	x					x		x	neg	neg		2021-10-25	3.35	♂	Trampe	16230
16	x						x	x	neg	neg		2021-10-25	3.5	♀	Trampe	16230
17	x					x		x	neg	neg		2021-10-25	4.15	♂	Trampe	16230
18	x					x		x	neg	neg		2021-10-25	3.8	♂	Trampe	16230
19	x					x		x	neg	neg		2021-10-25	6.6	♀	Trampe	16230
20	x					x		x	neg	neg		2021-10-29	7.15	♂	Bad Freienwalde	16259
21		x					x	x	neg	neg		2021-10-28	4.8	♀	Schwedt	16303
22			x				x	x	neg	neg		2021-11-01	11.2	♀	Eberswalde	16225
23	x					x		x	Icterohaemorrhagiae	pos CT24	Icterohaemorrhagiae (ST17)	2021-11-07	5.2	♂	Eichhorst	16224
24		x				x		x	neg	neg		2021-11-05	5.85	♀	Strassburg	17335
25		x				x		x	Bataviae	neg		2021-11-05	7.25	♂	Strassburg	17335
26		x				x		x	neg	neg		2021-11-05	4.4	♀	Strassburg	17335
27		x				x		x	neg	neg		2021-11-05	5.05	♀	Strassburg	17335
28		x				x		x	neg	neg		2021-11-05	7.6	♂	Strassburg	17335
29		x					x	x	neg	neg		2021-11-05	5.8	♀	Strassburg	17335
30		x				x		x	neg	neg		2021-11-05	6.25	♀	Strassburg	17335
31		x					x	x	neg	neg		2021-11-05	7.1	♂	Strassburg	17335
32	x						x	x	Icterohaemorrhagiae	pos CT38	didn't work	2021-11-12	6.5	♂	Bad Freienwalde	16259
33	x					x		x	neg	neg		2021-11-15	6.7	♂	Carmzow	17291
34		x					x	x	neg	neg		2021-11-15	7.6	♂	Carmzow	17291
35		x					x	x	Javanica	pos CT35	didn't work	2021-11-15	5.3	♀	Carmzow	17291
36	x					x		x	neg	neg		2021-11-16	4.9	♀	Lichterfelde	16244
37	x					x		x	neg	neg		2021-11-16	5.15	♂	Neuenhagen	15366
38				x				x	neg			2021-11-14	5.6	♀	Biesenthal	16359
39				x				x	neg			2021-11-14	5.75	♂	Biesenthal	16359
40			x			x		x	neg	neg		2021-11-18	18.45	♂	Prötzel	15345
41				x				x	neg			2021-11-19	6.2	♀	Templin	17268
42		x					x	x	Bataviae	neg		2021-11-22	5.32	♀	Kerkow	16278
43	x					x		x	neg	neg		2021-11-19	5.45	♂	Templin	17268
44	x					x		x	Canicola, Pyrogenes, Javanica	neg		2021-11-19	6.6	♂	Eberswalde	16225
45	x					x		x	Javanica	neg		2021-11-19	6.45	♂	Eberswalde	16225
46		x					x	x	neg	neg		2021-11-22	4.75	♀	Eberswalde	16225
47			x					x	neg			2021-11-19	12.55	♀	Biesenbrow	16278
48			x					x	neg			2021-11-19	13.7	♂	Biesenbrow	16278
49		x					x	x	neg	neg		2021-11-22	6	♀	Neudietendorf	99192
50		x				x		x	Australis	neg		2021-11-24	7.4	♂	Gerswalde	17268
51		x					x	x	Australis	neg		2021-12-01	6.7	♂	Neuenhagen	15366
52	x					x		x	neg	neg		2021-11-29	7.75	♀	Oderaue	16259
53		x					x	x	neg	neg		2021-11-29	4.75	♀	Lichterfelde	16244
54		x					x	x	neg	neg		2021-12-01	7.95	♂	Neuenhagen	15366
55		x					x	x	neg	neg		2021-12-03	5.9	♂	Wollenberg	16259
56		x					x	x	neg	neg		2021-12-03	4.5	♀	Rüdnitz	16321
57	x					x		x	Pomona	neg		2021-12-03	4.3	♂	Eberswalde	16225
58		x				x		x	neg	neg		2021-12-08	3.4	♀
59		x					x	x	neg	neg		2021-12-08	4.7	♂
60		x					x	x	neg	neg		2021-12-03	5.55	♂	Blankenfelde	13159
61		x				x		x	neg	neg		2021-12-03	6.15	♀	Panketal	16341
62		x					x	x	neg	neg		2021-12-10	5.7	♂	Blankenfelde	13159
63	x							x	neg			2021-12-13	5.4	♂	Staffelde	16766
64	x							x	neg			2021-12-13	4.8	♀	Staffelde	16766
65	x							x	neg			2021-12-13	4.65	♀	Staffelde	16766
66	x							x	neg			2021-12-13	4.45	♂	Staffelde	16766
67		x				x		x	neg	neg		2021-12-13	4.7	♀	Wollenberg	16259
68		x					x	x	Bataviae, Autumnalis	neg		2021-12-13	5.15	♀	Falkenberg	16259
69	x						x	x	Icterohaemorrhagiae, Pyrogenes	pos CT28	Icterohaemorrhagiae (ST17)	2021-12-13	7.65	♂	Marienwerder	16348
70	x					x		x	neg	neg		2021-12-14	4.1	♂	Templin	17268
71	x					x		x	Sejroe	neg		2021-12-13	3.45	♂	Wandlitz	16348
72	x					x		x	Icterohaemorrhagiae	pos CT32	Icterohaemorrhagiae (ST17, tpiA sequence not available)	2021-12-14	5.55	♂	Marienwerder	16348
73	x					x		x	neg	neg		2021-12-14	4.8	♀	Marienwerder	16348
74	x					x		x	neg	neg		2021-12-14	6.4	♂	Marienwerder	16348
75		x					x	x	Javanica	neg		2021-12-13	7.7	♂	Wandlitz	16348
76		x				x		x	Javanica	neg		2021-12-13	7.25	♂	Staffelde	16766
77	x					x		x	Icterohaemorrhagiae	pos CT36	didn't work	2021-12-15	6.55	♂	Bad Freienwalde	16259
78	x					x		x	neg	neg		2021-12-16	5	♂	Rüdnitz	16321
79			x				x	x	Pomona, Javanica	pos CT38	didn't work	2021-12-15	16.05	♂	Trampe	16230
80		x				x		x	neg	neg		2021-12-16	5.6	♀	Randowtal	17291
81	x							x	Javanica, Tarassovi			2021-12-17	4.75	♂	Espekamp	32339
82	x							x	neg			2021-12-17	5.05	♀	Espekamp	32339
83	x							x	neg			2021-12-17	4.6	♂	Espekamp	32339
84	x							x	neg			2021-12-17	5.15	♀	Espekamp	32339
85					Stone marten	x		x	neg	neg		2021-12-17	1.15	♀	Birkenwerder	16547
86		x					x	x	Javanica, Bataviae	pos CT31	Javanica (ST145, ST146, ST335 indicated by partial profile)	20.12.21.	5.7	♂	Chorin	16230
87		x				x		x	neg	neg		20.12.21.	4.9	♀	Chorin	16230
88		x					x	x	neg	neg		20.12.21.	6.2	♂	Chorin	16230
89	x						x	x	neg	neg		20.12.21.	7	♂	Marienwerder	16348
90	x					x		x	neg	neg		20.12.21.	7.05	♀	Marienwerder	16348
91		x				x		x	Javanica	pos CT32	partial profile, no ST related	2021-12-21	4.85	♀	Wensickendorf	16515
92		x					x	x	Javanica, Bataviae, Autumnalis	neg		2021-12-23	6.2	♂	Chorin / Servest	16230
93		x					x	x	neg	neg		2021-12-21	3.75	♂	Wensickendorf	16515
94		x					x	x	Javanica	neg		2021-12-21	5.75	♂	Wensickendorf	16515
95		x					x	x	Javanica, Hebdomadis	pos CT31	Javanica (ST145, ST146, ST335 indicated by partial profile)	2021-12-21	6.65	♂	Wensickendorf	16515
96		x				x		x	neg	neg		2021-12-21	4.8	♂	Wensickendorf	16515
97		x					x	x	Grippotyphosa, Cynopteri, Pomona	neg		2021-12-21	5.8	♂	Alt Ranft	16259
98		x					x	x	Javanica	neg		2021-12-21	6.35	♂	Wensickendorf	16515
99		x					x	x	Javanica	neg		2021-12-21	5.65	♂	Wensickendorf	16515
100		x				x		x	Javanica	pos CT34	Javanica (ST145, ST146, ST335 indicated by partial profile)	2021-12-21	6.9	♀	Wensickendorf	16515
101		x					x	x	Bataviae	neg		2021-12-21	8	♂	Wensickendorf	16515
102		x				x		x	neg	neg		2021-12-21	4.75	♀	Wensickendorf	16515
103		x					x	x	Javanica	neg		2021-12-21	6.7	♂	Wensickendorf	16515
104		x					x	x	Bataviae	neg		2021-12-21	7.55	♂	Wensickendorf	16515
105		x					x	x	neg	neg		2021-12-21	7	♂	Wensickendorf	16515
106		x					x	x	Bataviae, Australis, Autumnalis	neg		2021-12-25	6.35	♀	Trampe	16230
107		x					x	x	Australis, Bataviae	pos CT28	Australis (ST375)	2021-12-30	6.65	♂	Voßberg	17268
108					Pine marten		x	x	Javanica	neg		2022-01-03	1.65	♀	Eberswalde	16225
109		x					x	x	Bataviae	neg		2022-01-03	7.4	♂	Schulzendorf	15732
110	x						x	x	Pyrogenes, Copenhageni, Canicola, Ballum, Javanica	neg		2022-01-05	9.8	♂	Potzlow	17291
111		x					x	x	neg	neg		2022-01-06	6.1	♂	Schulzendorf	15732
112			x					x	neg			2022-01-06	7	♀	Wesow	16356
113		x					x	x	Pyrogenes, Canicola, Ballum, Javanica	pos CT38	didn't work	2022-01-10	5.6	♂	Schmöllen	17291
114		x					x	x	neg	neg		2022-01-07	5.85	♂	Temmen	17268
115		x					x	x	neg	neg		2022-01-07	3.65	♂	Temmen	17268
116		x					x	x	Javanica, Shermani	neg		2022-01-10	4.95	♂	Marienwerder	16348
117	x					x		x	neg	neg		2022-01-11	7.45	♀	Wriezen	16269
118			x					x	neg			2022-01-13	13.3	♂	Oberbarnim	15377
119	x							x	neg			2022-01-13	3.7	♀	Oberbarnim	15377
120	x							x	neg			2022-01-13	6.7	♀	Oberbarnim	15377
121		x					x	x	neg	neg		2022-01-17	6.7	♂	Biesenthal	16359
122		x				x		x	neg	neg		2022-01-17	7.55	♂	Schmöllen	17291
123	x					x		x	neg	neg		2022-01-18	8.55	♂	Bad Freienwalde	16259
124		x					x	x	Shermani	neg		2022-01-17	6.85	♀	Schmöllen	17291
125		x					x	x	neg	neg		2022-01-17	7.4	♂	Schmöllen	17291
126		x				x		x	neg	neg		2022-01-17	7.05	♂	Passow	16306
127					Marten	x		x	neg	neg		2022-01-11	1.1	♀	Letschin	15321
128			x				x	x	neg	neg		2022-01-14	16.75	♂	Glaubitz	1612
129		x					x	x	neg	neg		2022-01-11	4.8	♀	Letschin	15324
130	x					x		x	neg	pos CT36	didn't work	2022-01-07	6.35	♂	Marienwerder	16348
131		x				x		x	neg	neg		2022-01-10	4.65	♀	Mandel	55595
132		x					x	x	Shermani	neg		2022-01-14	5.2	♂	Rüdnitz	16321
133	x					x		x	neg	neg		2022-01-07	9.75	♂	Marienwerder	16348
134	x							x	neg			2022-01-18	6.9	♂	Schwedt	16303
135			x					x	neg			2022-01-18	13.5	♀	Schwedt	16303
136		x						x	neg			2022-01-18	5.15	♂	Schwedt	16303
137	x							x	neg			2022-01-18	5.2	♂	Schwedt	16303
138			x					x	neg			2022-01-18	14.4	♀	Schwedt	16303
139		x				x		x	neg	neg		2022-01-20	4.9	♂	Spechthausen	16225
140	x					x		x	neg	neg		2022-01-19	4.4	♀	Rüdnitz	16321
141		x				x		x	Autumnalis	neg		2022-01-20	4.65	♀	Grüntal	16230
142			x				x	x	neg	neg		2022-01-21	5.45	♂	Spechthausen	16225
143		x				x		x	neg	neg		2022-01-21	4.75	♂	Wandlitz	16348
144		x					x	x	neg	neg		2022-01-24	5.35	♀	Grüntal	16230
145		x				x		x	Javanica	neg		2022-01-25	7.2	♂	Melchow	16230
146	x					x		x	neg	neg		2022-01-24	4	♀	Neuenhagen	15366
147			x				x		neg	neg		2022-01-24	8.05	♂	Neuenhagen	15366
148		x						x	neg			2022-01-25	4.95	♂	Wriezen	16269
149		x					x	x	neg	neg		2022-01-25	5.35	♀	Eberswalde	16225
150		x				x		x	neg	neg		2022-01-27	6.15	♂	Temmen	17268
151				x			x	x	Shermani	pos CT32	Javanica (ST145, ST146, ST335 indicated by partial profile)	2022-01-26	8.15	♀	Schönwerder	17291
152				x		x		x	neg	pos CT36	didn't work	2022-01-26	7.65	♂	Schönwerder	17291
153		x					x	x	Bataviae	neg		2022-01-26	5.85	♀	Schönwerder	17291
154					Pine marten		x	x	neg	neg		2022-01-26	6.4	♂	Wriezen	16269
155		x					x	x	neg	pos CT39	didn't work	2022-01-31	7.35	♂	Potzlow	17291
156		x					x	x	Javanica	pos CT39	didn't work	2022-01-31	5.15	♀	Potzlow	17291
157		x					x	x	neg	neg		2022-01-31	6.5	♀	Potzlow	17291
158			x				x	x	neg	neg		2022-01-31	13.05	♂	Potzlow	17291
159			x				x	x	neg	neg		2022-01-31	12.9	♂	Wilkendorf	15345
160	x					x		x	neg	neg		2022-01-31	5.85	♀	Potzlow	17291
161			x				x	x	neg	neg		2022-01-31	9.3	♂	Wilkendorf	15345
162	x						x	x	neg	neg		2022-02-02	5.35	♂	Rüdnitz	16321
163			x				x	x	neg	neg		2022-01-31	7.6	♀	Wilkendorf	15345
164	x							x	neg			2022-02-01	5.1	♀	Schönwalde	14621
165	x							x	neg			2022-02-01	4.35	♀	Schönwalde	14621
166		x						x	neg			2022-02-01	5.4	♂	Schönwalde	14621
167		x						x	neg			2022-02-01	4.8	♀	Schönwalde	14621
168	x							x	neg			2022-02-01	5.1	♀	Schönwalde	14621
169	x						x	x	neg	neg		2022-02-02	5.6	♀	Angermünde	16278
170					Pine marten	x		x	Shermani	neg		2022-02-02	1.2	♂	Trampe	16230
171	x					x		x	Grippotyphosa	pos CT26	Grippotyphosa (ST110)	2022-01-31	6.35	♂	Potzlow	17291
172	x					x		x	neg	neg		2022-01-31	5.4	♀	Potzlow	17291
173		x					x	x	neg	neg		2022-02-08	4.5	♀	Britz	16230
174		x					x	x	neg	neg		2022-02-09	5.8	♂	Britz	16230
175		x						x	neg			2022-02-11	5.6	♂	Eberswalde	16225
176		x					x	x	Javanica	neg		2022-02-14	6.15	♂	Temmen	17268
177	x						x	x	neg	neg		2022-02-17	6.3	♂	Templin	17268
178		x					x	x	neg	neg		2022-02-15	4.5	♀	Randowtal	17291
179		x					x	x	neg	neg		2022-02-16	7.6	♂	Randowtal	17291
180		x				x		x	neg	pos CT38	didn't work	2022-03-07	4.55	♀	Bad Freienwalde	16259
181		x					x	x	neg	neg		2022-03-07	5.35	♂	Bad Freienwalde	16259
182	x					x		x	neg	neg		2022-03-04	5.85	♀	Wandlitz	16348
183	x					x		x	neg	neg		2022-03-07	6.4	♂	Trampe	16230
184		x				x		x	neg	neg		2022-03-07	6.45	♀	Neulewin	16259
185				x			x	x	neg	neg		2022-03-04	10.7	♂	Liepe	16248
186		x					x	x	neg	neg		2022-02-28	5.95	♂	Wendemark	16306
187				x		x		x	neg	neg		2022-03-03	6.9	♀	Trampe	16230
188		x					x	x	Javanica	neg		2022-02-28	6.35	♀	Potzlow	17291
189	x							x	neg			2022-03-03	6	♂	Trampe	16230
190			x				x	x	neg	neg		2022-02-28	13.7	♂	Potzlow	17291
191		x				x		x	neg	neg		2022-02-28	5.7	♀	Potzlow	17291
192	x					x		x	neg	neg		2022-02-28	4.65	♀	Potzlow	17291
194	x					x		x	neg	neg		2022-03-18	5.4	♂	Alt Ranft	16259
195	x						x	x	neg	neg		2022-03-18	4.4	♂	Alt Ranft	16259
196	x					x		x	neg	neg		2022-03-18	7.6	♀	Alt Ranft	16259
197					Pine marten		x	x	neg	neg		2022-03-22	1.65	♂	Trampe	16230
198					Pine Marten	x		x	neg	neg		2022-03-22	1.35	♀	Temmen	17268
199					Pine Marten	x		x	Pomona	pos CT31	Pomona (ST117 indicated by partial profile)	2022-03-22	1.3	♀	Temmen	17268
200		x					x	x	neg	neg		2022-03-23	5.7	♂	Schönow	16321
201		x				x		x	neg	neg		2022-03-23	6.85	♂	Schönow	16321
202		x						x	neg			2022-03-23	5.4	♂	Schönow	16321
203	x						x	x	Australis	neg		2022-03-23	8.6	♂	Rothenmoor	17166
